# Supplementary material for: Label free, quantitative single-cell fate tracking of time-lapse movies
Source: MethodsX. 2019 Oct 18;6:2468–75. doi: 10.1016/j.mex.2019.10.014 (PMC6838936; doi:10.1016/j.mex.2019.10.014)
Supplement: Supplementary file 1 [file mmc1.xlsx]

## Sheet: Condition #1
	Mother					Daughter								Total movie length		2000 min		Update the formula in N3 to match the total movie length and apply formula from N3 down to N52
Cell #	NEBD	Anaphase	Death in Mitosis (DIM)	Death in Interphase (DII)	Mother Phenotype	NEBD	Anaphase	Death in Mitosis (DIM)	Death in Interphase (DII)	Daughter Phenotype		Interphase 1	Mitosis 1	Interphase 2	Mitosis 2	Interphase 3
1	460	490			normal	1970	2000			normal		460	30	1480	30	0
2	325	350			normal	1500	1530			normal		325	25	1150	30	470		IMPORTANT: DELETE Negative (RED) numbers and values to their right. For any cells that die (DIM &DII) delete any values to right of death event.
3	120	150			normal	1200	1250			normal		120	30	1050	50	750
4	600	690			multipolar				960	DII		600	90	270	0	1040
5	1250	1350			cytokinesis failure	2000				no division		1250	100	650	-2000	2000
6	260		350		DIM							260	90	0	0	1650
7	190	220			normal	1350	1390			normal		190	30	1130	40	610
8	525	540			normal	1765	1795			normal		525	15	1225	30	205		If a mother or daughter cell does NOT divide then enter the total movie length in the respective NEBD column
9	2000				no division					no division		2000	-2000	0	0	2000
10				655	DII							655	0	0	0	1345
11												0	0	0	0	2000
12												0	0	0	0	2000
13												0	0	0	0	2000
14												0	0	0	0	2000
15												0	0	0	0	2000
16												0	0	0	0	2000
17												0	0	0	0	2000
18												0	0	0	0	2000
19												0	0	0	0	2000
20												0	0	0	0	2000
21												0	0	0	0	2000
22												0	0	0	0	2000
23												0	0	0	0	2000
24												0	0	0	0	2000
25												0	0	0	0	2000
26												0	0	0	0	2000
27												0	0	0	0	2000
28												0	0	0	0	2000
29												0	0	0	0	2000
30												0	0	0	0	2000
31												0	0	0	0	2000
32												0	0	0	0	2000
33												0	0	0	0	2000
34												0	0	0	0	2000
35												0	0	0	0	2000
36												0	0	0	0	2000
37												0	0	0	0	2000
38												0	0	0	0	2000
39												0	0	0	0	2000
40												0	0	0	0	2000
41												0	0	0	0	2000
42												0	0	0	0	2000
43												0	0	0	0	2000
44												0	0	0	0	2000
45												0	0	0	0	2000
46												0	0	0	0	2000
47												0	0	0	0	2000
48												0	0	0	0	2000
49												0	0	0	0	2000
50												0	0	0	0	2000
												Combined total
					Normal	5				Normal	5	10
					Multipolar	1				Multipolar	0	1
					Cytokinesis Failure	1				Cytokinesis Failure	2	3
					No division	1				No division	0	1
					DII	1				DII	1	2
					DIM	1				DIM	0	1
					Add additional phenotypes as needed					Add additional phenotypes as needed

## Sheet: Fate Map #1
Cell #	Interphase 1	Mitosis 1	Interphase 2	Mitosis 2	Interphase 3
1	460	30	1480	30	0
2	325	25	1150	30	470
3	120	30	1050	50	750
4	600	90	270	0	1040
5	1250	100	650	-2000	2000
6	260	90	0	0	1650
7	190	30	1130	40	610
8	525	15	1225	30	205
9	2000	-2000	0	0	2000
10	655	0	0	0	1345
11	0	0	0	0	2000
12	0	0	0	0	2000
13	0	0	0	0	2000
14	0	0	0	0	2000
15	0	0	0	0	2000
16	0	0	0	0	2000
17	0	0	0	0	2000
18	0	0	0	0	2000
19	0	0	0	0	2000
20	0	0	0	0	2000
21	0	0	0	0	2000
22	0	0	0	0	2000
23	0	0	0	0	2000
24	0	0	0	0	2000
25	0	0	0	0	2000
26	0	0	0	0	2000
27	0	0	0	0	2000
28	0	0	0	0	2000
29	0	0	0	0	2000
30	0	0	0	0	2000
31	0	0	0	0	2000
32	0	0	0	0	2000
33	0	0	0	0	2000
34	0	0	0	0	2000
35	0	0	0	0	2000
36	0	0	0	0	2000
37	0	0	0	0	2000
38	0	0	0	0	2000
39	0	0	0	0	2000
40	0	0	0	0	2000
